# Supplementary material for: Extended Telemonitored Follow-Up After Acute Coronary Syndrome: A Healthcare Pathway That Improves Cardiovascular Prevention and Patient Experience, and Reduces Outpatient Visits
Source: J Clin Med. 2025 Oct 15;14(20):7283. doi: 10.3390/jcm14207283 (PMC12565088; doi:10.3390/jcm14207283)
Supplement: Supplementary file 1 [file jcm-14-07283-s001.zip]

Archive with 2 entries (2 files):
- jcm-3905249-supplementary File S1.pdf
- jcm-3905249-supplementary Table S1.pdf
